# Supplementary material for: Silencing of histone deacetylase 3 suppresses the development of esophageal squamous cell carcinoma through regulation of miR-494-mediated TGIF1
Source: Cancer Cell Int. 2022 May 16;22:191. doi: 10.1186/s12935-022-02581-3 (PMC9109300; doi:10.1186/s12935-022-02581-3)
Supplement: Supplementary file 6 — Additional file 6: Table S2. Correlation analysis between HDAC3 expression and clinicopathological characteristics of patients with esophageal squamous cell carcinoma. [file 12935_2022_2581_MOESM6_ESM.xlsx]

## Sheet: EC
						1A	HDAC3	Survival			3D	miR-494	3F	IgG	3F	HDAC3	4C	TGIF1	5A	SMAD2	5A	SMAD4	5A	TGF-βRII	1C	HDAC3 positive expression (%)	1D	HDAC3 WB
NO.	Age	Gender	肿瘤大小	TNM	Lymph node metastasis	Adjacent tissue	Cancer tissue	Expression	Time	Status	Adjacent tissue	Cancer tissue	Adjacent tissue	Cancer tissue	Adjacent tissue	Cancer tissue	Adjacent tissue	Cancer tissue	Adjacent tissue	Cancer tissue	Adjacent tissue	Cancer tissue	Adjacent tissue	Cancer tissue	Adjacent tissue	Cancer tissue	Adjacent tissue	Cancer tissue
1	54	Male	3.87	I	No	1	2.669	High	5	Die	1	0.391	1	1.29	0.83	16.61	1	1.413	1.21	1.006	1.004	0.455	1.978	0.81	15.45	51.83	0.456	0.877
2	54	Male	4.35	I	No	1.093	2.435	Low	36	Live	0.966	0.542	1.03	1.14	0.7	16.08	0.824	2.109	1.374	0.699	0.845	0.37	2.048	0.794	19.72	63.95	0.351	0.891
3	45	Male	4.08	I	No	0.891	2.552	High	36	Live	1.285	0.456	1.15	1.47	0.94	11.6	0.712	1.978	1.337	0.87	0.844	0.392	2.067	0.793	14.89	47.54	0.383	0.999
4	63	Male	3.87	Ⅱ	Yes	0.969	2.484	High	7	Die	1.113	0.474	0.85	1.37	0.92	15.15	0.858	1.838	1.245	0.582	0.859	0.315	2.057	0.787	14.26	57.86	0.479	0.751
5	54	Male	3.69	I	No	0.982	2.32	Low	36	Live	1.069	0.485	1.23	1.1	1.31	11.09	1.011	1.579	1.283	0.718	0.848	0.417	1.717	0.779	21.53	61.78	0.385	0.988
6	45	Male	3.14	I	No	0.957	2.111	Low	36	Live	1.148	0.488	1.06	1.18	0.76	12.19	0.783	1.62	1.264	0.665	0.855	0.415	2.007	0.804	19.6	55.52	0.49	0.838
7	63	Female	3.41	I	No	1.163	1.769	Low	29	Die	1.11	0.5	0.98	1.27	0.89	13.1	0.972	1.727	1.096	0.687	0.767	0.328	2.382	0.717	16.99	63.88	0.395	0.649
8	54	Male	4.04	I	No	0.993	2.513	High	36	Live	1.044	0.397	0.93	1.22	0.89	14.42	1.202	2.021	1.374	0.774	0.858	0.27	1.925	0.729	17.72	61.95	0.279	0.772
9	61	Male	3.08	Ⅱ	No	1.032	2.162	Low	27	Die	0.852	0.527	0.78	1.09	0.93	19.39	0.943	1.388	1.301	0.557	0.873	0.441	2.169	0.665	19.08	50.86	0.335	0.844
10	53	Male	3.4	I	No	0.703	2.384	Low	36	Live	1.142	0.604	0.94	1.18	0.99	12.08	0.952	1.753	1.013	0.928	0.879	0.393	1.95	0.768	17.92	62.08	0.363	0.87
11	60	Female	3.07	I	Yes	0.981	2.295	Low	36	Live	0.86	0.589	0.82	1.59	1.12	13.46	0.844	1.642	1.48	0.791	0.74	0.34	2.476	0.674	21.03	62.16	0.393	0.946
12	47	Male	4.64	I	No	0.993	2.481	High	36	Live	0.954	0.419	0.8	1.19	1.15	15.74	0.838	1.9	1.258	0.672	0.782	0.4	1.979	0.683	15.18	52.4	0.38	0.829
13	47	Male	3.23	I	No	0.922	2.054	Low	36	Live	0.893	0.494	1.13	1.23	0.94	15.15	1.116	1.302	1.075	0.846	0.859	0.512	2.287	0.722	15.3	60.82	0.53	0.909
14	54	Female	5.08	III	Yes	1.214	2.87	High	9	Die	0.788	0.461	0.89	1.3	0.95	14.77	0.963	1.93	1.199	0.585	0.916	0.37	1.749	0.654	20.83	55.78	0.506	0.855
15	54	Male	4.28	I	No	0.961	1.925	Low	36	Live	1.18	0.489	0.96	0.99	0.74	12.79	0.894	1.55	1.295	0.713	0.898	0.39	1.773	0.783	17.61	51.9	0.505	0.846
16	71	Female	3.71	I	No	0.95	2.392	Low	36	Live	0.886	0.527	0.86	1.31	1.15	15.92	0.882	1.475	1.398	0.72	0.925	0.377	1.33	0.694	15.38	50.69	0.458	0.797
17	72	Female	5.26	III	No	0.812	3.177	High	10	Die	1.038	0.421	0.73	1.32	0.62	11.1	0.972	1.877	1.308	0.642	0.884	0.456	2.031	0.832	17.41	55.59	0.363	0.942
18	47	Male	3.23	I	No	0.787	2.57	High	36	Live	0.826	0.46	1.25	1.33	0.85	12.88	1.133	1.798	1.123	0.766	0.752	0.356	1.33	0.784	17.18	62.04	0.401	0.878
19	69	Female	3.3	I	No	1.023	2.489	High	36	Live	1.176	0.377	1.01	1.13	1.03	12.33	0.925	1.903	1.25	0.887	0.775	0.39	1.666	0.69	16.17	48.34	0.338	0.866
20	45	Male	3.64	I	No	1.152	2.491	High	19	Die	0.947	0.449	0.91	1.07	0.96	15.71	1.121	1.873	1.32	0.649	0.91	0.464	2.067	0.842	20.28	55.26	0.454	0.988
21	54	Male	3.94	I	No	1.022	2.429	Low	27	Die	0.992	0.5	1.09	1.31	0.97	17.02	1.017	1.475	1.116	0.699	0.914	0.396	1.749	0.662	18.61	49.55	0.366	0.821
22	63	Male	4.93	Ⅱ	No	1.186	2.262	Low	36	Live	0.946	0.529	1.17	1.34	0.75	15.77	1.057	1.684	1.433	0.805	0.865	0.171	1.781	0.75	16.63	57.4	0.433	0.767
23	62	Female	3.85	I	No	0.839	1.525	Low	12	Die	1.13	0.559	1.06	1	1.3	13.48	1.113	1.75	1.425	0.797	0.91	0.324	1.868	0.764	17.8	60.01	0.385	0.882
24	71	Male	5.13	III	Yes	1.317	2.857	High	16	Die	1.01	0.453	1	1.24	0.92	16.9	0.889	2.123	1.264	0.774	0.858	0.356	2.154	0.719	14.12	59.66	0.391	0.94
25	69	Female	3.61	Ⅱ	No	0.99	2.637	High	36	Live	1.012	0.389	1.02	1.04	0.96	12.83	0.811	1.842	1.394	0.779	0.898	0.32	2.059	0.663	16.35	58.4	0.445	0.844
26	54	Male	4.72	I	No	1.18	2.437	Low	36	Live	0.956	0.513	0.95	1.04	0.9	10.63	0.747	1.702	0.924	0.836	0.828	0.423	1.926	0.664	16.88	67.81	0.305	0.935
27	71	Female	6.18	III	No	1.032	3.058	High	16	Die	1.309	0.459	1.25	1	0.88	15	0.884	1.847	1.313	0.794	1.006	0.326	2.033	0.71	17.79	63.78	0.367	0.921
28	50	Male	3.43	I	No	0.911	2.399	Low	36	Live	0.967	0.514	1.13	1.36	0.8	17.05	1.048	1.595	1.403	0.896	0.792	0.381	1.904	0.805	17.71	52.85	0.415	0.713
29	67	Female	4.08	I	No	1.213	1.853	Low	36	Live	0.954	0.487	1.04	1.13	0.73	15.79	1.029	1.607	1.191	0.782	0.722	0.328	1.801	0.786	19.92	64.61	0.473	0.861
30	72	Female	5.36	III	Yes	1.167	2.926	High	19	Die	0.832	0.452	1.04	1.34	0.76	18.53	0.876	1.915	1.222	0.686	0.971	0.452	1.542	0.728	15.79	51.09	0.466	0.892
31	48	Male	4.86	I	No	1.043	2.465	Low	36	Live	1.07	0.51	0.97	1.27	0.72	11.19	0.997	1.795	1.402	0.916	0.995	0.309	1.596	0.744	15.58	55.77	0.456	0.858
32	70	Female	3.13	I	No	1.117	2.549	High	36	Live	1.209	0.456	1.17	1.03	1.25	10.88	0.92	1.991	1.237	0.835	0.855	0.349	1.923	0.702	14.32	57.56	0.378	0.644
33	69	Female	5.4	Ⅱ	No	0.89	2.796	High	36	Live	1.061	0.446	1.08	1.33	0.89	17.72	1.237	2.044	1.077	0.805	0.999	0.409	2.031	0.665	17.62	49.5	0.469	0.99
34	56	Male	3.13	Ⅱ	No	0.93	2.735	High	36	Live	0.999	0.269	1.21	1.27	1.12	18.89	1.099	1.85	1.267	0.708	0.784	0.43	2.258	0.795	17.33	53.5	0.457	0.746
35	53	Male	5.61	III	Yes	0.942	3.105	High	19	Die	0.893	0.371	1.01	1.25	0.99	16.85	0.846	1.878	1.375	0.614	0.948	0.303	2.385	0.762	19.47	49.8	0.442	0.846
36	46	Male	3.88	I	No	0.917	2.601	High	36	Live	0.958	0.396	0.91	1.09	0.83	16.87	1.273	1.824	1.096	0.731	0.924	0.415	1.987	0.702	16.6	49.96	0.366	1.037
37	53	Male	5.36	I	No	0.848	2.639	High	36	Live	0.74	0.467	0.92	1.38	1.06	19.32	1.174	2.089	1.28	0.664	0.897	0.302	1.756	0.686	15.04	56.79	0.358	0.821
38	71	Female	4.95	Ⅱ	No	1.186	2.685	High	20	Die	1.035	0.392	1.17	1.25	1.13	16.41	0.939	2.131	0.934	0.53	0.898	0.409	1.977	0.775	17.33	48.59	0.465	0.896
39	56	Male	4.93	Ⅱ	Yes	0.94	2.943	High	20	Die	1.004	0.467	0.93	1.21	1.15	15.28	0.983	1.98	1.076	0.852	0.895	0.328	2.001	0.74	20.03	54.21	0.365	0.884
40	48	Male	5.3	Ⅱ	No	1.152	1.159	Low	36	Live	1.268	0.555	1.12	1.05	0.83	12.99	0.859	1.686	1.449	0.596	0.859	0.397	1.833	0.713	14.65	48.84	0.46	0.927
41	54	Male	3.05	I	No	1.072	2.604	High	22	Die	0.838	0.454	0.89	1.1	0.91	17.15	0.868	1.838	1.083	0.748	0.712	0.477	2.529	0.751	17.54	61.05	0.353	0.931
42	53	Male	4.52	I	No	1.037	2.596	High	36	Live	1.013	0.362	1.45	1.32	0.66	16.05	1.111	1.893	1.335	0.653	0.562	0.428	1.766	0.827	18.47	57.66	0.472	0.832
43	51	Female	4.89	Ⅱ	No	1.104	2.66	High	36	Live	0.948	0.494	1.06	1.37	0.77	18.75	0.971	1.544	1.402	0.798	1.124	0.282	2.187	0.713	17.73	46.09	0.457	0.725
44	47	Male	4.46	I	No	0.956	2.22	Low	36	Live	1.125	0.508	1.11	1.3	1.08	17.06	0.849	1.313	1.24	0.873	0.951	0.363	1.906	0.71	19.17	62.68	0.355	0.834
45	47	Male	4.33	I	No	1.174	2.611	High	25	Die	0.734	0.456	0.96	1.26	1.02	15.07	0.78	1.912	1.242	0.775	0.92	0.291	1.832	0.633	19.99	56.26	0.438	1.014
46	48	Male	4.08	Ⅱ	No	0.747	2.757	High	25	Die	0.991	0.391	0.92	1.38	1.03	14.96	0.82	2.045	1.393	0.614	0.672	0.337	1.732	0.714	21.99	60.84	0.429	0.781
47	69	Female	5.93	Ⅱ	No	0.981	2.74	High	25	Die	0.781	0.454	0.77	1.21	1.08	12.42	0.845	2.111	1.282	0.779	0.851	0.429	1.755	0.742	19.57	51.63	0.521	1.052
48	53	Female	4.52	I	Yes	0.784	2.247	Low	36	Live	1.035	0.597	0.93	1.48	0.94	16.11	0.955	1.694	1.436	0.719	0.776	0.425	2.153	0.795	17.32	58.64	0.43	0.922
49	63	Male	3.31	Ⅱ	Yes	1.153	2.892	High	30	Die	0.901	0.532	0.97	1.1	0.94	13.88	0.867	1.587	1.484	0.85	0.745	0.318	2.269	0.703	15.74	44.64	0.515	0.919
50	54	Female	3.68	I	Yes	1.072	1.67	Low	36	Live	1.32	0.535	0.93	1.26	1.19	15.95	1.244	1.866	0.977	0.873	0.873	0.303	2.478	0.745	16.8	44.33	0.37	1.003
51	49	Male	3.86	Ⅱ	No	1.048	2.529	High	30	Die	0.846	0.499	0.96	1.15	1.19	11.68	0.97	1.558	1.2	0.703	0.909	0.401	1.79	0.725	12.74	50.02	0.478	1.041
52	71	Male	5.99	III	Yes	0.879	3.022	High	31	Die	0.866	0.462	0.9	1.04	0.74	13.41	0.906	1.868	1.094	0.744	0.839	0.417	2.126	0.711	15.38	68.26	0.48	0.852
53	48	Male	4.3	Ⅱ	No	1.028	2.331	Low	36	Live	1.105	0.525	0.67	1.09	0.82	13.24	0.94	2.008	1.081	0.657	0.635	0.357	2.349	0.792	16.8	54.21	0.443	0.634
54	72	Male	5.67	III	Yes	0.749	3.681	High	36	Live	1.032	0.534	1.32	1.08	1.01	16.73	0.804	1.555	1.125	0.862	0.799	0.379	2.026	0.759	18.78	61.67	0.43	0.859
55	63	Male	3.26	I	No	0.759	1.431	Low	36	Live	0.838	0.634	0.98	1.37	0.95	14.89	1.011	1.779	1.099	0.706	0.915	0.267	1.782	0.67	20.34	60.11	0.305	0.983
56	68	Female	5.37	I	Yes	0.991	2.189	Low	36	Live	1.135	0.553	1	1.04	0.81	17.78	0.807	1.427	1.215	0.615	0.865	0.359	1.409	0.753	15.84	65.46	0.459	0.817
57	51	Female	3.29	Ⅱ	No	1.066	2.618	High	31	Die	0.931	0.409	1.11	1.28	1.05	10.29	1.282	2.036	1.461	0.758	0.917	0.498	1.632	0.578	14.07	64.83	0.335	0.777
58	48	Male	4.19	Ⅱ	No	0.842	2.555	High	36	Live	1.198	0.381	0.73	1.25	0.92	13.88	1.014	1.862	1.186	0.738	0.894	0.501	1.844	0.692	19.54	38.15	0.368	0.989
59	57	Female	4.43	I	No	0.818	1.856	Low	36	Live	0.893	0.5	1.01	1.27	0.77	16.69	0.994	2.04	1.323	0.723	1.1	0.309	2.197	0.72	22.41	60.9	0.506	0.876
60	55	Female	3.06	I	No	1.14	2.69	High	36	Live	1.024	0.501	0.91	1.09	1.13	14.4	0.924	1.429	0.979	0.642	0.978	0.437	2.231	0.774	16.87	51.53	0.546	1.012
61	52	Female	4.61	I	Yes	0.904	2.558	High	33	Die	0.916	0.52	1.3	1.02	0.89	12.91	0.97	1.961	1.143	0.739	0.993	0.419	1.544	0.815	16.71	54.34	0.338	0.942
62	58	Female	3.32	I	No	1.075	2.532	High	36	Live	1.143	0.407	0.86	1.38	0.84	14.12	0.947	1.95	1.147	0.854	0.719	0.366	1.517	0.782	19.34	56.23	0.406	0.993
63	67	Female	6.31	Ⅱ	No	0.868	2.641	High	36	Live	1.009	0.469	0.86	1.03	1.09	12.03	1.054	1.943	1.151	0.586	0.98	0.414	2.183	0.717	18.93	51.26	0.42	1.067
64	54	Male	4.13	Ⅱ	No	1.168	1.885	Low	36	Live	0.929	0.479	1.06	1.22	0.92	14.71	0.795	1.696	1.039	0.697	0.97	0.382	1.981	0.742	17.66	50.03	0.569	0.92
65	59	Female	3.91	I	No	0.733	2.282	Low	36	Live	0.911	0.498	1.02	0.99	0.94	13.32	0.906	1.748	1.33	0.673	0.584	0.343	1.733	0.737	16.9	67.27	0.435	0.952
66	64	Female	3.95	I	Yes	1.337	2.564	High	36	Live	1.117	0.467	1.09	1.2	0.87	16.96	1.113	1.916	1.134	0.481	0.605	0.418	2.068	0.826	20.26	61.73	0.477	0.698
67	61	Female	4.69	I	No	0.996	2.273	Low	36	Live	1.103	0.574	0.93	1.51	1.1	13.66	0.629	1.751	1.359	0.808	1.043	0.338	2.111	0.67	18.61	58.98	0.419	0.832
68	65	Female	4.38	I	No	1.128	2.559	High	36	Live	0.991	0.465	1.16	1.06	0.91	18.59	0.853	1.805	1.214	0.732	0.96	0.324	1.575	0.824	16.47	55.69	0.387	0.986
69	54	Female	5.97	III	No	0.948	2.808	High	36	Live	1.032	0.461	0.91	1.26	1.2	19.18	1.002	2.065	1.371	0.764	0.727	0.476	2.104	0.784	16.39	52.45	0.439	0.765
70	45	Male	4.4	I	No	0.988	2.696	High	36	Live	1.028	0.563	0.91	1.12	0.96	11.61	0.813	1.679	1.388	0.78	0.721	0.372	1.587	0.685	16.46	36.7	0.345	0.934
71	72	Female	5.63	III	Yes	1.12	2.972	High	36	Live	0.994	0.389	1.03	1.3	1.22	12.78	0.805	1.946	1.187	0.819	0.636	0.35	2.397	0.73	15.32	61.52	0.362	0.794
72	67	Female	5.54	III	Yes	1.399	2.703	High	36	Live	0.827	0.414	1.18	1.12	0.83	14.43	1.142	1.956	1.156	0.788	0.945	0.425	1.898	0.736	17.23	62.38	0.487	0.884
73	64	Female	5.92	III	Yes	0.998	3.024	High	36	Live	0.959	0.335	1.07	1.39	0.79	10.61	0.881	1.868	1.137	0.682	0.797	0.332	2.021	0.806	16.21	55.83	0.409	0.948
74	51	Male	3.78	I	No	0.638	2.23	Low	36	Live	0.733	0.504	0.98	1.23	1.12	15.81	1.062	1.71	1.258	0.766	1.106	0.466	2.216	0.813	16.47	61.92	0.396	0.803
75	72	Male	5.51	I	Yes	1.124	2.691	High	36	Live	1.237	0.429	0.8	1.35	0.92	16.87	0.91	2.201	1.257	0.742	0.802	0.3	2.234	0.768	15.48	63.21	0.401	0.905
76	61	Male	3.97	Ⅱ	No	0.814	2.366	Low	36	Live	1.146	0.553	1.02	1.16	0.89	10.65	0.864	1.696	1.106	0.741	0.668	0.341	1.635	0.691	18.86	58.77	0.434	0.949
77	56	Female	3.81	I	No	0.759	2.283	Low	36	Live	0.812	0.498	1.03	0.91	0.84	14.69	1.142	1.643	1.356	0.626	0.768	0.283	1.912	0.879	17.23	71.88	0.402	1.046
78	66	Female	3.59	I	No	1.27	2.091	Low	36	Live	0.97	0.577	1.07	1.01	0.65	14.36	0.996	1.833	1.061	0.783	0.751	0.424	2.005	0.788	20.17	53.58	0.275	0.707
79	67	Female	5.33	Ⅱ	No	0.84	1.792	Low	36	Live	0.932	0.569	0.59	1.15	0.66	17.39	0.965	1.818	1.132	0.792	0.683	0.295	1.627	0.779	16.02	59.33	0.401	1.027

## Sheet: Fig1
B	HDAC3
NO.	HEEC	EC9706	Eca109	TE-1	KYSE-150
1	1	2.132	2.966	2.244	2.323
2	0.918	2.451	2.102	2.179	2.436
3	1.116	2.673	2.536	2.127	2.02
E	HDAC3
NO.	HEEC	EC9706	Eca109	TE-1	KYSE-150
1	0.352	0.977	1.12	0.835	0.799
2	0.311	0.85	0.997	0.72	0.854
3	0.324	1.015	1.328	0.938	1.053

## Sheet: Fig2
A	EC9706	HDAC3				A	Eca109	HDAC3				B	EC9706	EDU positive rate (%)		B	Eca109	EDU positive rate (%)
NO.	sh-NC	sh-HDAC3-1	sh-HDAC3-2	sh-HDAC3-3		NO.	sh-NC	sh-HDAC3-1	sh-HDAC3-2	sh-HDAC3-3		NO.	sh-NC	sh-HDAC3-1		NO.	sh-NC	sh-HDAC3-1
1	1	0.229	0.334	0.378		1	1	0.135	0.201	0.337		1	77.65	45.92		1	67.05	28.68
2	0.86	0.313	0.421	0.474		2	1.075	0.095	0.211	0.33		2	84.56	40.59		2	76.96	28.27
3	1.13	0.271	0.346	0.333		3	0.929	0.156	0.266	0.254		3	98.13	44.35		3	73.68	37.43
C	EC9706	Apoptosis (%)		C	Eca109	Apoptosis (%)		D	EC9706	Migration		D	Eca109	Migration
NO.	sh-NC	sh-HDAC3-1		NO.	sh-NC	sh-HDAC3-1		NO.	sh-NC	sh-HDAC3-1		NO.	sh-NC	sh-HDAC3-1
1	7.59	21.37		1	6.55	18.77		1	168	50		1	142	54
2	8.04	25.32		2	6.54	16.88		2	160	57		2	128	44
3	6.94	19.6		3	5.72	20.15		3	201	52		3	126	41
E	EC9706	invasion		E	Eca109	invasion
NO.	sh-NC	sh-HDAC3-1		NO.	sh-NC	sh-HDAC3-1
1	132	33		1	94	31
2	106	40		2	86	25
3	107	44		3	99	25
F	EC9706	cleaved caspase-3		F	EC9706	total caspase-3		F	EC9706	cleaved caspase-3/total caspase-3		F	EC9706	MMP-2		F	EC9706	MMP-9
NO.	sh-NC	sh-HDAC3-1		NO.	sh-NC	sh-HDAC3-1		NO.	sh-NC	sh-HDAC3-1		NO.	sh-NC	sh-HDAC3-1		NO.	sh-NC	sh-HDAC3-1
1	0.191	1.032		1	1.119	1.126		1	0.170688	0.916519		1	1.043	0.637		1	0.84	0.542
2	0.258	0.9		2	0.931	1.077		2	0.277121	0.835655		2	1.214	0.583		2	0.932	0.554
3	0.223	0.939		3	1.042	1.034		3	0.214012	0.908124		3	0.962	0.646		3	0.994	0.625
F	Eca109	cleaved caspase-3		F	Eca109	total caspase-3		F	Eca109	cleaved caspase-3/total caspase-3		F	Eca109	MMP-2		F	Eca109	MMP-9
NO.	sh-NC	sh-HDAC3-1		NO.	sh-NC	sh-HDAC3-1		NO.	sh-NC	sh-HDAC3-1		NO.	sh-NC	sh-HDAC3-1		NO.	sh-NC	sh-HDAC3-1
1	0.302	0.922		1	0.897	0.809		1	0.336678	1.13968		1	0.778	0.529		1	1.075	0.585
2	0.242	0.879		2	0.765	0.705		2	0.31634	1.24681		2	0.715	0.477		2	0.928	0.535
3	0.254	0.824		3	0.738	0.808		3	0.344173	1.0198		3	0.934	0.488		3	1.033	0.488

## Sheet: Fig3
F	miR-494						H	EC9706	miR-494		H	Eca109	miR-494
NO.	HEEC	EC9706	Eca109	TE-1	KYSE-150		NO.	sh-NC	sh-HDAC3		NO.	sh-NC	sh-HDAC3
1	1	0.242	0.286	0.415	0.539		1	0.974	2.837		1	1.126	2.038
2	1.109	0.233	0.313	0.37	0.604		2	1.071	2.625		2	0.846	1.894
3	0.873	0.35	0.331	0.496	0.48		3	0.955	2.481		3	1.027	2.386
I	EC9706	EDU positive rate (%)			I	Eca109	EDU positive rate (%)			J	Eca109	Apoptosis (%)			J	EC9706	Apoptosis (%)
NO.	sh-NC + NC inhibitor	sh-HDAC3 + NC inhibitor	sh-HDAC3 + miR-494 inhibitor		NO.	sh-NC + NC inhibitor	sh-HDAC3 + NC inhibitor			NO.	sh-NC + NC inhibitor	sh-HDAC3 + NC inhibitor	sh-HDAC3 + miR-494 inhibitor		NO.	sh-NC + NC inhibitor	sh-HDAC3 + NC inhibitor
1	76.05	63.76	78.23		1	84.57	56.88	83.82		1	8.23	23.35	11.93		1	10.37	25.46	12.75
2	87.93	55.89	81.69		2	77.15	49.62	64.6		2	7.75	23.24	10.55		2	10.6	30.83	10.36
3	97.8	63.47	91.94		3	66.73	51.42	75.47		3	9.41	30.7	13.76		3	8.29	23.8	15.1
K	EC9706	Migration rate (%)			K	Eca109	Migration rate (%)			L	EC9706	invasion rate (%)			L	Eca109	invasion rate (%)
NO.	sh-NC + NC inhibitor	sh-HDAC3 + NC inhibitor	sh-HDAC3 + miR-494 inhibitor		NO.	sh-NC + NC inhibitor	sh-HDAC3 + NC inhibitor			NO.	sh-NC + NC inhibitor	sh-HDAC3 + NC inhibitor	sh-HDAC3 + miR-494 inhibitor		NO.	sh-NC + NC inhibitor	sh-HDAC3 + NC inhibitor
1	165	43	141		1	133	58	107		1	121	37	119		1	123	41	92
2	143	45	123		2	115	68	132		2	110	30	125		2	97	32	107
3	159	38	135		3	145	63	118		3	139	26	100		3	104	35	92
M	EC9706	cleaved caspase-3			M	EC9706	total caspase-3			M	EC9706	cleaved caspase-3/total caspase-3			M	EC9706	MMP-2			M	EC9706	MMP-9
NO.	sh-NC + NC inhibitor	sh-HDAC3 + NC inhibitor	sh-HDAC3 + miR-494 inhibitor		NO.	sh-NC + NC inhibitor	sh-HDAC3 + NC inhibitor	sh-HDAC3 + miR-494 inhibitor		NO.	sh-NC + NC inhibitor	sh-HDAC3 + NC inhibitor	sh-HDAC3 + miR-494 inhibitor		NO.	sh-NC + NC inhibitor	sh-HDAC3 + NC inhibitor	sh-HDAC3 + miR-494 inhibitor		NO.	sh-NC + NC inhibitor	sh-HDAC3 + NC inhibitor	sh-HDAC3 + miR-494 inhibitor
1	0.187	0.864	0.271		1	1.061	1.127	1.032		1	0.176249	0.766637	0.262597		1	1.067	0.518	0.977		1	1.233	0.552	1.122
2	0.241	0.996	0.293		2	0.946	1.064	0.874		2	0.254757	0.93609	0.33524		2	1.096	0.704	0.909		2	1.223	0.513	1.099
3	0.265	0.915	0.294		3	0.951	0.871	1.088		3	0.278654	1.05052	0.270221		3	1.015	0.63	0.937		3	1.156	0.543	1.145
M	Eca109	cleaved caspase-3			M	Eca109	total caspase-3			M	Eca109	cleaved caspase-3/total caspase-3			M	Eca109	MMP-2			M	Eca109	MMP-9
NO.	sh-NC + NC inhibitor	sh-HDAC3 + NC inhibitor	sh-HDAC3 + miR-494 inhibitor		NO.	sh-NC + NC inhibitor	sh-HDAC3 + NC inhibitor	sh-HDAC3 + miR-494 inhibitor		NO.	sh-NC + NC inhibitor	sh-HDAC3 + NC inhibitor	sh-HDAC3 + miR-494 inhibitor		NO.	sh-NC + NC inhibitor	sh-HDAC3 + NC inhibitor	sh-HDAC3 + miR-494 inhibitor		NO.	sh-NC + NC inhibitor	sh-HDAC3 + NC inhibitor	sh-HDAC3 + miR-494 inhibitor
1	0.241	0.906	0.423		1	0.852	0.766	0.828		1	0.282864	1.18277	0.51087		1	0.851	0.536	0.791		1	1.173	0.568	1.018
2	0.326	0.813	0.331		2	0.849	0.774	0.849		2	0.383981	1.05039	0.38987		2	0.794	0.412	0.622		2	1.148	0.509	1.007
3	0.252	0.861	0.272		3	0.786	0.818	0.636		3	0.320611	1.05257	0.427673		3	0.851	0.408	0.729		3	1.208	0.6	1.078

## Sheet: Fig4
D	TGIF1-WT			D	TGIF1-MUT			E	TGIF1	EC9706			Eca109
NO.	mimic-NC	miR-494 mimic		NO.	mimic-NC	miR-494 mimic			NO.	inhibitor NC	miR-494 inhibitor		inhibitor NC	miR-494 inhibitor
1	0.906	0.393		1	1.113	0.936			1	1	2.352		1	2.227
2	1.071	0.318		2	0.937	1.021			2	1.143	2.299		0.969	1.993
3	1.024	0.327		3	0.902	0.898			3	0.971	2.202		0.99	1.898
F	EC9706	TGIF1			F	Eca109	TGIF1			F	EC9706	miR-494			F	Eca109	miR-494
NO.	mimic-NC + Oe-NC	miR-494 mimic + Oe-NC	miR-494 mimic + Oe-TGIF1		NO.	mimic-NC + Oe-NC	miR-494 mimic + Oe-NC	miR-494 mimic + Oe-TGIF1		NO.	mimic-NC + Oe-NC	miR-494 mimic + Oe-NC	miR-494 mimic + Oe-TGIF1		NO.	mimic-NC + Oe-NC	miR-494 mimic + Oe-NC	miR-494 mimic + Oe-TGIF1
1	0.875	2.538	3.09		1	0.933	0.34	0.765		1	1.08	2.142	2.115		1	1.126	0.132	0.483
2	1.105	2.265	2.667		2	1.043	0.262	0.878		2	0.935	2.35	2.66		2	0.897	0.198	0.635
3	1.02	2.244	2.46		3	1.025	0.343	0.703		3	0.985	1.832	2.179		3	0.977	0.177	0.529
G	EC9706	EDU positive rate (%)			G	Eca109	EDU positive rate (%)			H	EC9706	Apoptosis (%)			H	Eca109	Apoptosis (%)
NO.	mimic-NC + Oe-NC	miR-494 mimic + Oe-NC	miR-494 mimic + Oe-TGIF1		NO.	mimic-NC + Oe-NC	miR-494 mimic + Oe-NC	miR-494 mimic + Oe-TGIF1		NO.	mimic-NC + Oe-NC	miR-494 mimic + Oe-NC	miR-494 mimic + Oe-TGIF1		NO.	mimic-NC + Oe-NC	miR-494 mimic + Oe-NC	miR-494 mimic + Oe-TGIF1
1	92.39	45.36	86.04		1	72.35	31.58	74.88		1	7.6	24.84	12.76		1	12.79	37.6	16.74
2	75.33	41.04	84.98		2	70.61	31.77	61.44		2	7.73	28.67	14.13		2	13.1	38.87	18.06
3	94.73	47.07	75.35		3	82.22	34.57	79.52		3	7.62	22.69	10.09		3	10.94	32.04	15.09
I	EC9706	Migration rate (%)			I	Eca109	Migration rate (%)			J	EC9706	invasion rate (%)			J	Eca109	invasion rate (%)
NO.	mimic-NC + Oe-NC	miR-494 mimic + Oe-NC	miR-494 mimic + Oe-TGIF1		NO.	mimic-NC + Oe-NC	miR-494 mimic + Oe-NC	miR-494 mimic + Oe-TGIF1		NO.	mimic-NC + Oe-NC	miR-494 mimic + Oe-NC	miR-494 mimic + Oe-TGIF1		NO.	mimic-NC + Oe-NC	miR-494 mimic + Oe-NC	miR-494 mimic + Oe-TGIF1
1	139	46	104		1	121	34	113		1	120	44	86		1	85	32	115
2	147	60	121		2	93	39	121		2	99	32	95		2	99	37	105
3	129	53	133		3	107	35	103		3	99	35	101		3	92	33	95
K	EC9706	cleaved caspase-3			K	Eca109	cleaved caspase-3
NO.	mimic-NC + Oe-NC	miR-494 mimic + Oe-NC	miR-494 mimic + Oe-TGIF1		NO.	mimic-NC + Oe-NC	miR-494 mimic + Oe-NC	miR-494 mimic + Oe-TGIF1
1	0.263	0.973	0.419		1	0.246	0.871	0.321
2	0.182	1.021	0.296		2	0.272	0.755	0.294
3	0.203	1.093	0.278		3	0.253	0.921	0.456
K	EC9706	total caspase-3			K	Eca109	total caspase-3
NO.	mimic-NC + Oe-NC	miR-494 mimic + Oe-NC	miR-494 mimic + Oe-TGIF1		NO.	mimic-NC + Oe-NC	miR-494 mimic + Oe-NC	miR-494 mimic + Oe-TGIF1
1	0.996	1.143	1.004		1	0.857	0.859	0.914
2	1.101	1.025	1.076		2	0.709	0.884	0.741
3	1.161	1.114	0.995		3	0.935	0.9	0.937
K	EC9706	cleaved caspase-3/total caspase-3			K	Eca109
NO.	mimic-NC + Oe-NC	miR-494 mimic + Oe-NC	miR-494 mimic + Oe-TGIF1		NO.	mimic-NC + Oe-NC	miR-494 mimic + Oe-NC	miR-494 mimic + Oe-TGIF1
1	0.264056	0.851269	0.417331		1	0.287048	1.01397	0.351204
2	0.165304	0.996098	0.275093		2	0.383639	0.854072	0.396761
3	0.174849	0.981149	0.279397		3	0.270588	1.02333	0.48666
K	EC9706	MMP-2			K	Eca109	MMP-2
NO.	mimic-NC + Oe-NC	miR-494 mimic + Oe-NC	miR-494 mimic + Oe-TGIF1		NO.	mimic-NC + Oe-NC	miR-494 mimic + Oe-NC	miR-494 mimic + Oe-TGIF1
1	0.875	0.656	0.826		1	1.191	0.535	1.117
2	0.983	0.626	0.975		2	1.211	0.38	1.077
3	1.046	0.485	0.962		3	1.267	0.501	1.01
K	EC9706	MMP-9			K	Eca109	MMP-9
NO.	mimic-NC + Oe-NC	miR-494 mimic + Oe-NC	miR-494 mimic + Oe-TGIF1		NO.	mimic-NC + Oe-NC	miR-494 mimic + Oe-NC	miR-494 mimic + Oe-TGIF1
1	0.854	0.514	1.034		1	1.059	0.5	0.998
2	0.94	0.511	0.841		2	1.077	0.552	0.903
3	1.02	0.484	0.783		3	1.025	0.622	0.89

## Sheet: Fig5
B
EC9706
	SMAD2				SMAD4				TGF-βl
NO.	Oe-TGIF1 + DMSO	Oe-TGIF1 + SRI-011381		NO.	Oe-TGIF1 + DMSO	Oe-TGIF1 + SRI-011381		NO.	Oe-TGIF1 + DMSO	Oe-TGIF1 + SRI-011381
1	0.536	1.196		1	0.288	0.998		1	0.889	1.38
2	0.588	1.244		2	0.391	0.808		2	0.77	1.653
3	0.667	1.478		3	0.356	0.822		3	0.708	1.668
Eca109
	SMAD2				SMAD4				TGF-βl
NO.	Oe-TGIF1 + DMSO	Oe-TGIF1 + SRI-011381		NO.	Oe-TGIF1 + DMSO	Oe-TGIF1 + SRI-011381		NO.	Oe-TGIF1 + DMSO	Oe-TGIF1 + SRI-011381
1	0.394	1.03		1	0.201	0.696		1	0.468	0.976
2	0.381	1.273		2	0.257	0.665		2	0.632	1.254
3	0.517	1.291		3	0.28	0.832		3	0.512	1.157
C				C
EC9706				Eca109
	EDU positive rate (%)				EDU positive rate (%)
NO.	Oe-TGIF1 + DMSO	Oe-TGIF1 + SRI-011381		NO.	Oe-TGIF1 + DMSO	Oe-TGIF1 + SRI-011381
1	54.51	24.66		1	52.23	15.64
2	60.37	21.21		2	43.89	19.93
3	46.47	28.17		3	42.42	21.31
D	EC9706	Apoptosis (%)		D	Eca109	Apoptosis (%)		E	EC9706	Migration rate (%)		E	Eca109	Migration rate (%)
NO.	Oe-TGIF1 + DMSO	Oe-TGIF1 + SRI-011381		NO.	Oe-TGIF1 + DMSO	Oe-TGIF1 + SRI-011381		NO.	Oe-TGIF1 + DMSO	Oe-TGIF1 + SRI-011381		NO.	Oe-TGIF1 + DMSO	Oe-TGIF1 + SRI-011381
1	5.35	15.07		1	7.75	18.65		1	161	28		1	114	38
2	6.57	18.33		2	8.69	20.32		2	172	19		2	132	44
3	4.25	14.15		3	6.34	15.41		3	135	25		3	125	32
F	EC9706	invasion rate (%)		F	Eca109	invasion rate (%)
NO.	Oe-TGIF1 + DMSO	Oe-TGIF1 + SRI-011381		NO.	Oe-TGIF1 + DMSO	Oe-TGIF1 + SRI-011381
1	82	36		1	63	19
2	77	28		2	76	25
3	69	28		3	59	28
G	EC9706	cleaved caspase-3		G	EC9706	total caspase-3
NO.	Oe-TGIF1 + DMSO	Oe-TGIF1 + SRI-011381		NO.	Oe-TGIF1 + DMSO	Oe-TGIF1 + SRI-011381
1	0.153	0.338		1	0.122	0.317
2	0.109	0.323		2	0.108	0.296
3	0.12	0.397		3	0.114	0.249
G	Eca109	cleaved caspase-3		G	Eca109	total caspase-3
NO.	Oe-TGIF1 + DMSO	Oe-TGIF1 + SRI-011381		NO.	Oe-TGIF1 + DMSO	Oe-TGIF1 + SRI-011381
1	1.077	0.971		1	0.425	0.638
2	1.028	0.756		2	0.437	0.646
3	0.923	0.952		3	0.633	0.41
G	EC9706	cleaved caspase-3/total caspase-3		G	EC9706	MMP-2		G	EC9706	MMP-9
NO.	Oe-TGIF1 + DMSO	Oe-TGIF1 + SRI-011381		NO.	Oe-TGIF1 + DMSO	Oe-TGIF1 + SRI-011381		NO.	Oe-TGIF1 + DMSO	Oe-TGIF1 + SRI-011381
1	0.142061	0.348095		1	1.395	0.828		1	1.4	0.724
2	0.106031	0.427249		2	1.151	0.743		2	1.482	0.782
3	0.130011	0.417017		3	1.066	0.751		3	1.574	0.75
G	Eca109	cleaved caspase-3/total caspase-3		G	Eca109	MMP-2		G	Eca109	MMP-9
NO.	Oe-TGIF1 + DMSO	Oe-TGIF1 + SRI-011381		NO.	Oe-TGIF1 + DMSO	Oe-TGIF1 + SRI-011381		NO.	Oe-TGIF1 + DMSO	Oe-TGIF1 + SRI-011381
1	0.287059	0.496865		1	1.273	0.671		1	1.529	0.664
2	0.24714	0.458204		2	1.326	0.597		2	1.703	0.78
3	0.180095	0.607317		3	1.367	0.678		3	1.493	0.703

## Sheet: Fig6
B	EC9706	Volume (mm³）	1 w		B	EC9706	Volume (mm³）	2w		B	EC9706	Volume (mm³）	3 w		B	EC9706	Volume (mm³）	4 w
NO.	sh-NC + Oe-NC	sh-HDAC3 + Oe-NC	sh-HDAC3 + Oe-TGIF1		NO.	sh-NC + Oe-NC	sh-HDAC3 + Oe-NC	sh-HDAC3 + Oe-TGIF1		NO.	sh-NC + Oe-NC	sh-HDAC3 + Oe-NC	sh-HDAC3 + Oe-TGIF1		NO.	sh-NC + Oe-NC	sh-HDAC3 + Oe-NC	sh-HDAC3 + Oe-TGIF1
1	49.51	44.09	61.39		1	159.33	120.98	197.69		1	630.03	302.89	596.19		1	834.33	393.76	934.15
2	51.83	46.96	52.94		2	208.07	92.26	212.35		2	664.14	320.65	597.01		2	778.08	286.61	938.43
3	51.44	51.52	45.57		3	176.86	95.39	180.84		3	637.49	307.74	522.78		3	730.44	287.61	842.35
4	62.13	40.74	58.65		4	154.95	108.56	213.17		4	647.79	242.2	505.61		4	759.06	330.72	836.38
5	62.34	48.26	59.46		5	164.15	104.76	187.21		5	718.54	252.43	545.22		5	724.58	306.2	912
6	61.64	55.78	60.87		6	184.41	131.69	176.52		6	622.71	275.93	544.95		6	627.67	346.05	907.65
B	EC9706	Volume (mm³）	5 w		B	Eca109	1 w			B	Eca109	2 w			B	Eca109	3 w
NO.	sh-NC + Oe-NC	sh-HDAC3 + Oe-NC	sh-HDAC3 + Oe-TGIF1		NO.	sh-NC + Oe-NC	sh-HDAC3 + Oe-NC	sh-HDAC3 + Oe-TGIF1		NO.	sh-NC + Oe-NC	sh-HDAC3 + Oe-NC	sh-HDAC3 + Oe-TGIF1		NO.	sh-NC + Oe-NC	sh-HDAC3 + Oe-NC	sh-HDAC3 + Oe-TGIF1
1	1174.73	573.61	850.66		1	40.39	37.66	43.05		1	168.93	66.26	265.59		1	433.89	281.71	461.73
2	1195.04	441.53	921.99		2	39.51	31.21	32.27		2	176.52	97.92	218.74		2	357.88	283.63	510.22
3	1101.49	446.97	953.18		3	48.34	47.36	46.75		3	136.32	69.25	251.92		3	427.77	232.6	572.08
4	1030.06	472.58	1024.63		4	51.62	30.83	51.27		4	164.13	101.18	241.1		4	463.51	331.87	581.36
5	1043.3	441.29	970.68		5	48.17	47.97	43.47		5	186.41	93.94	241.25		5	490.78	281.46	490.53
6	1215.04	539.6	1059.56		6	42.93	33.93	37.35		6	141.73	99.02	262.97		6	397.04	248.39	542.96
D	EC9706	HDAC3			D	EC9706	TGIF1			D	Eca109	HDAC3			D	Eca109	TGIF1
NO.	sh-NC + Oe-NC	sh-HDAC3 + Oe-NC	sh-HDAC3 + Oe-TGIF1		NO.	sh-NC + Oe-NC	sh-HDAC3 + Oe-NC	sh-HDAC3 + Oe-TGIF1		NO.	sh-NC + Oe-NC	sh-HDAC3 + Oe-NC	sh-HDAC3 + Oe-TGIF1		NO.	sh-NC + Oe-NC	sh-HDAC3 + Oe-NC	sh-HDAC3 + Oe-TGIF1
1	0.983	0.429	0.363		1	1.063	0.374	0.446		1	1.05	0.205	0.834		1	0.899	0.256	0.959
2	1.121	0.392	0.512		2	0.849	0.315	0.409		2	0.906	0.219	0.928		2	1.037	0.264	0.88
3	1.144	0.384	0.471		3	1.02	0.479	0.453		3	0.994	0.208	0.9		3	1.094	0.189	1.073
4	0.798	0.382	0.433		4	1.053	0.435	0.447		4	1.119	0.151	0.866		4	1.179	0.22	0.936
5	0.996	0.273	0.502		5	0.969	0.395	0.391		5	1.016	0.221	1.011		5	0.834	0.154	0.967
6	0.958	0.324	0.437		6	1.045	0.383	0.362		6	0.916	0.22	0.837		6	0.957	0.214	0.782
B	Eca109	4 w			B	Eca109	5 w			C	EC9706	wight (g)			C	Eca109	wight (g)
NO.	sh-NC + Oe-NC	sh-HDAC3 + Oe-NC	sh-HDAC3 + Oe-TGIF1		NO.	sh-NC + Oe-NC	sh-HDAC3 + Oe-NC	sh-HDAC3 + Oe-TGIF1		NO.	sh-NC + Oe-NC	sh-HDAC3 + Oe-NC	sh-HDAC3 + Oe-TGIF1		NO.	sh-NC + Oe-NC	sh-HDAC3 + Oe-NC	sh-HDAC3 + Oe-TGIF1
1	768.49	315.24	653.28		1	1174.65	340.52	718.8		1	1.41	0.48	1.04		1	1.13	0.38	0.85
2	730.88	332.37	652.52		2	1047.87	365.01	906.47		2	1.21	0.47	1.01		2	1.34	0.47	0.83
3	759.3	238.71	597.41		3	1128.32	472.07	761.76		3	1.55	0.37	1.03		3	1.19	0.39	0.92
4	632.34	359.92	621.43		4	990.41	407.17	904.32		4	1.43	0.27	1.03		4	1.31	0.27	0.63
5	783.79	306.73	732.91		5	960.23	355.54	822.77		5	1.34	0.5	0.8		5	1.19	0.32	0.84
6	672.98	276.66	592.23		6	1008.77	373.53	851.96		6	1.4	0.36	0.79		6	0.92	0.39	0.6
E	EC9706	miR-494			E	Eca109	miR-494			F	EC9706	SMAD2			F	Eca109	SMAD2
NO.	sh-NC + Oe-NC	sh-HDAC3 + Oe-NC	sh-HDAC3 + Oe-TGIF1		NO.	sh-NC + Oe-NC	sh-HDAC3 + Oe-NC	sh-HDAC3 + Oe-TGIF1		NO.	sh-NC + Oe-NC	sh-HDAC3 + Oe-NC	sh-HDAC3 + Oe-TGIF1		NO.	sh-NC + Oe-NC	sh-HDAC3 + Oe-NC	sh-HDAC3 + Oe-TGIF1
1	0.874	2.512	3.187		1	1.224	1.724	1.639		1	0.535	1.067	0.622		1	0.387	0.795	0.614
2	1.167	2.777	3.343		2	0.908	1.551	2.17		2	0.632	1.236	0.638		2	0.382	0.988	0.509
3	1.205	2.543	2.772		3	0.922	2.014	1.912		3	0.524	1.371	0.574		3	0.421	0.976	0.634
4	1.033	2.933	3.294		4	0.981	1.801	1.927		4	0.702	1.344	0.815		4	0.401	0.836	0.6
5	0.876	2.833	2.595		5	1.102	1.724	1.735		5	0.514	1.393	0.727		5	0.473	1.028	0.587
6	0.844	2.871	3.156		6	0.864	1.973	1.819		6	0.628	1.485	0.733		6	0.372	0.758	0.601
F	EC9706	SMAD4			F	Eca109	SMAD4			F	EC9706	TGF-βRII			F	Eca109	TGF-βRII
NO.	sh-NC + Oe-NC	sh-HDAC3 + Oe-NC	sh-HDAC3 + Oe-TGIF1		NO.	sh-NC + Oe-NC	sh-HDAC3 + Oe-NC	sh-HDAC3 + Oe-TGIF1		NO.	sh-NC + Oe-NC	sh-HDAC3 + Oe-NC	sh-HDAC3 + Oe-TGIF1		NO.	sh-NC + Oe-NC	sh-HDAC3 + Oe-NC	sh-HDAC3 + Oe-TGIF1
1	0.322	0.64	0.383		1	0.155	0.558	0.323		1	0.826	1.759	1.077		1	0.667	1.362	0.92
2	0.279	0.79	0.452		2	0.135	0.57	0.279		2	0.841	1.882	1.001		2	0.639	1.369	0.924
3	0.308	0.781	0.324		3	0.189	0.659	0.261		3	1.036	1.639	1.221		3	0.781	1.567	0.735
4	0.189	0.822	0.337		4	0.195	0.671	0.269		4	0.75	1.593	1.231		4	0.736	1.424	0.872
5	0.2	0.842	0.381		5	0.233	0.699	0.268		5	0.768	1.995	1.364		5	0.79	1.715	0.837
6	0.304	0.894	0.289		6	0.186	0.647	0.346		6	0.832	1.475	1.024		6	0.773	1.755	0.896
G	EC9706	SMAD2			G	Eca109	SMAD2			G	EC9706	SMAD4			G	Eca109	SMAD4
NO.	sh-NC + Oe-NC	sh-HDAC3 + Oe-NC	sh-HDAC3 + Oe-TGIF1		NO.	sh-NC + Oe-NC	sh-HDAC3 + Oe-NC	sh-HDAC3 + Oe-TGIF1		NO.	sh-NC + Oe-NC	sh-HDAC3 + Oe-NC	sh-HDAC3 + Oe-TGIF1		NO.	sh-NC + Oe-NC	sh-HDAC3 + Oe-NC	sh-HDAC3 + Oe-TGIF1
1	19.99	45.41	26.9		1	8.78	30.1	17.17		1	36.7	74.66	39.08		1	26.18	48.88	23.04
2	17.87	62.68	21.46		2	9.93	28.67	13.95		2	37.71	64.7	47.39		2	20.95	50.62	28.07
3	24.24	53.96	29.35		3	9.95	26.36	13.55		3	37.52	59.03	42.52		3	21.29	42.16	27.98
4	28.55	50.09	25.47		4	9.8	26.44	9.16		4	33.72	52.05	44.21		4	32.96	50.77	28.32
5	24.5	43.51	27.08		5	10.55	27.12	10.99		5	34.86	72.65	44.09		5	15.46	49.38	22.84
6	20.94	58.93	24.6		6	9.54	28.11	7.48		6	36.75	65.41	38.85		6	32.5	46.25	28.64
G	EC9706	TGF-βRII			G	Eca109	TGF-βRII
NO.	sh-NC + Oe-NC	sh-HDAC3 + Oe-NC	sh-HDAC3 + Oe-TGIF1		NO.	sh-NC + Oe-NC	sh-HDAC3 + Oe-NC	sh-HDAC3 + Oe-TGIF1
1	83.21	26.2	58.13		1	59.62	26.23	52.16
2	62.66	22.23	44.31		2	70.71	25	42.47
3	64.06	25.21	47.7		3	80.78	29.15	49.92
4	82.58	24.06	45.81		4	69.84	26.4	52.77
5	74.47	26.35	58.24		5	61.5	29.62	52
6	76.11	24.09	47.85		6	78.63	16.06	46.25
